# Supplementary material for: Optimization of SARS-CoV-2 Mpro Inhibitors by a Structure-Based Multilevel Virtual Screening Method
Source: Int J Mol Sci. 2025 Jan 14;26(2):670. doi: 10.3390/ijms26020670 (PMC11765572; doi:10.3390/ijms26020670)
Supplement: Supplementary file 1 [file ijms-26-00670-s001.zip]

Archive with 1 entries (1 files):
- ijms-3381021-supplementary.pdf
